# Supplementary material for: Role of miRNA in Cardiovascular Diseases in Children—Systematic Review
Source: Int J Mol Sci. 2024 Jan 12;25(2):956. doi: 10.3390/ijms25020956 (PMC10816020; doi:10.3390/ijms25020956)
Supplement: Supplementary file 1 [file ijms-25-00956-s001.zip]

Archive with 1 entries (1 files):
- ijms-2753675-supplementary.pdf
